# Supplementary material for: Acceptability and Feasibility of Community Gardening Interventions for the Prevention of Non-Communicable Diseases among Indigenous Populations: A Scoping Review
Source: Nutrients. 2023 Feb 3;15(3):791. doi: 10.3390/nu15030791 (PMC9921708; doi:10.3390/nu15030791)
Supplement: Supplementary file 1 [file nutrients-15-00791-s001.zip]

Archive with 1 entries (1 files):
- nutrients-2162477-supplementary.xlsx
