# Supplementary material for: Acceptability and Feasibility of Community Gardening Interventions for the Prevention of Non-Communicable Diseases among Indigenous Populations: A Scoping Review
Source: Nutrients. 2023 Feb 3;15(3):791. doi: 10.3390/nu15030791 (PMC9921708; doi:10.3390/nu15030791)
Supplement: Supplementary file 1 [file nutrients-15-00791-s001.zip › nutrients-2162477-supplementary.xlsx]

## Sheet: File S1
	File S1. Detailed search strategy used in databases.

## Sheet: File S2
He Pikinga Waiora Framework (Enablers)
Author, Year & Country	Cultural Centerdness			Community Engagement	Integrated Knowledge Translation	Systems Thinking
	Community Voice	Reflexivity	Structural transformation and resources			Systems perspectives	Systems relationships	System levels
Voila A. 2006. Australia.	Prior exsiting relationship in the community. Both communities were consulted at each stage of the research via community advisory group (CAG) and they actively participated in all decison making processes (H).	Capacity building approach allowed for the project to change and adpatation as learning by staff, students and the researcher progressed. (H).	The curriculum was adapted to facilitate the intervention. Materials for intervention were provided, but could not be sustained after the six months time-frame (L).	Written school and community approval was obtained from the principals and community advisory groups,respectively. The principals' approval and support for the project was the key to the success of staff, students, and community participation. Outreach visits every 6-8 weeks by researcher supplemented by regular teleconference and phone debriefings. Local project coordinators were appointed, rela…	There was bi-directional learning. Data collection instruments were piloted prior to the implementation and developed to assess knowledge and attitude changes and flexibility for the project to change by staff, students and the researcher as the intervention progressed was adapted (H).	Evident during the intervention through key relationships that were created at the community level, and oportunity for feedback on the data collection instruments before implementation (H).	Connections were created with the elders or community members who had a garden or wanted to start a garden. It was done to access and use existing resources in the community and provide a linkage to their historical roots (H).	Intervention was targeted at the community, school, and individual levels (H).
Hume et al. 2014. Australia	The schools were informed, but not involved in designing or developing the study (L).	Reflexivity is not evident in the research team, however, some of the teachers adapted the classroom resource provided to reflect their classroom plan (L).	The study was provided with all the resources needed for the intervention, two of the four participating schools applied for funding to expand into larger gardens as a result of this program (L).	Engagement was only done with the participating schools after the pilot study was designed for consent to implement, however horticultural support was provided via phone and email during the pilot study (M).	There was no straight dialogue with the teachers who implemented the pilot study, however teachers tailored the classroom resources provided for them during implementation using their own materials (L) .	The study was created at the macro level with no input from the school community, teachers, students and health systems (L)	Moderate understanding of the complexity involved in shipping to remote communities evident by challenges in garden materials delivery to one school (M).	Study targeted the school community and students to get them started on the salience of gardening and nutrion (M).
Triador et al. 2015. Canada	A research steering committee composed of University of Alberta researchers and community Elders, educators, health workers, and individuals from community departments. The steering committee reviewed the project for content and interpretation. (H).	Study manuscript was reviewed for content and interpretation by research committee (H).	Resources for the study was provided but there was no focus on sustainabilty (L).	Study was approved by a University of Alberta ethics review board .Initiative was based on collaboration between University of Alberta researchers and school staff; the school principal and teachers were consulted throughout the process to make this project simple for teachers to implement and compatible with the school environment. Project coordinator from the University of Alberta visited at le…	The intervention was designed on CBPR approach which considered inclusivity, and partnership that reflected the social and cultural norms of the community. Gardening intervention is implemented by the school children under the supervision of school staff, a community Elder, and an agriculture education specialist. The intervention was tailored to the unique circumstances of participating school. …	Intervention considered multiple perspective views and values of multiple actors evident by the members of the research steering committee and individuals who supervised the implementation (H).	The relationship was built with community members through a committee that included Elders, educators, and health workers and allowed for the study content to be reviewed (feedback) before implementation. CBPR approach provided the community control over the research process (H).	The intervention targeted individual behaviour within a group ( school) setting (M).
Hanbazaza et al. 2015. Canada	The project was guided by the Alexander Research Committee (ARC) composed of University of Alberta researchers, AFN Elders, educators, health workers, and other individuals from community departments in AFN. The school principal and teachers were consulted to make this project simple for teachers to implement and to ensure compatibility with the school environment (H).	Community members of the ARC reviewed the manuscript for content and interpretation (H).	Resources for the study was provided but there was no focus on sustainabilty (L).	Parents and community members were made aware of the gardens in several ways. An elder blessed the earth boxes at a ceremony held in the school auditorium to commemorate the planting of the earth boxes in November 2010. A reporter published photographs and newspaper articles about the plantings and ceremony, providing community members with information about the intervention. Children were sent h…	The intervention was designed on CBPR approach which considered inclusivity, and partnership that reflected the social and cultural norms of the community. Gardening intervention is implemented by the school children under the supervision of school staff, a community Elder, and an agriculture education specialist. The intervention was tailored to the unique circumstances of participating school. …	Intervention considered multiple perspective views and values of multiple actors evident by the members of the research steering committee and individuals who supervised the implementation (H).	The relationship was built with key stakeholders through a steering committee that included Elders, educators, health workers, and other individuals from the community and allowed for the study content to be reviewed (feedback) before implementation. (H).
Brown B et al. 2020. USA	A community advisory board (CAB) was established for the project and included tribal diabetes staff and directors, tribal Elders and cultural experts, parents, school food preparation staff, the local extension agent, and a master gardener informed all stages of the research project, including identifying key stakeholders for interviews to gain community input, developing the group gardening prog…	Reflexivity was utilized through the study evident by the CAB being involved in all aspects of the program (H).	Project team continues to partner with the community on proposals to fund local gardening programs and food systems work. Structural transformation and resources clearly noted as since the study ended, the tribal government has allocated ~40 acres of prime agricultural land for community members to use for growing potatoes, watermelons, and other vegetables and fruits (H)	Memorandum of understanding for the partnership was fomed between the researchers and the CAB. Utilizing CBPR method by partnering community advisory board (CAB), the project was developed and implemented in a partnership. Project team implemented community outreach and supported school- based programs about gardening and eating healthy foods and established two community garden areas. Indigenous…	Key stakeholders who were identified by community and CAB members as knowledgeable about gardening, food, ,and natural resource programs on the reservation were recruited for qualitative interviews and created the two community gardens. All interviewees were Native Americans (NA). Tribal agriculture extension agent and staff members and a local master gardener developed a series of 10 structured …	Collaboration from the onset of the project to incorporate all aspects of research process and group gardening efforts and project involved multiple actors (H).	Relationship was created with several community organizations which included health services staff, educators, academic researchers, community advisory board (tribal diabetes specialist, tribal Elders, cultural experts, parents, food preparatory staff, agriculture expert, master gardener) which allowed for feedback that aided in the project design and outcome (H).	Project targeted change at the macro, meso and mirco levels (H).
Johnson et al. 2020. USA	Prior exsiting long term research relationship between research team and key community housing organization. A CAB was formulated and facilitated by American Indian Community Housing Organization (AICHO), staff and led by five Elders. Elders co-led decisions related to the processes of informed consent, recruitment strategies, research methods, development of research questions, Research team and…	Research was tailored to the specific community’s research questions that reflected their interests, and Community Advisory Board (CAB) validation was continuously sought (H).	Resources were provided for the pilot study but no evidence for sustainability (L).	Robust Community Based Participatory Research (CBPR) intervention. Relationship withthe community, CAB led the language used to inform and engage community participants, how results were interpreted and how findings were validated and disseminated . Vegtables were shared among all community members (H).	All facets of the intervention was co-developed with the community leaders. Research was adapted to the specific community's research questions that reflected their interests and cultural teachings. CAB validation was continually solicited (H).	The intervention adopted Indigenous cultural knowledge and pride, ancestral gardening practices, and reinvented health interventions through community participation and land reconnection (H).	Relationship with the the community was evident in creating and implementing the intervention grounded in indigenous cultural safety and amplified as necessary with complementary approaches such as incorporating notions of healthy nutrition and physical activity (H).	The intervention targeted the community,individuals and families (H).
Lombard et. al. 2021. USA	Prior existing relationship with Navajo communities to conduct research. Research team conducted formative work with Navajo community members; diabetes and cancer were highlighted as health priorities, and gardening was identified as a solution. The community agreed to participate after the research team consulted with key influencers; community leaders and cooperative extension agents (H).	Reflexivity is evident when concerns were expressed by participants that the gardening was too advanced and lacked Navajo culture and customs, adjustments were made after discussions with collaborators and experts. The workshops were changed from weekly to monthly to accommodate participants' family and job commitments. Weekly meetings also tracked the progress and implementation of the gardens a…	The study received all of the resources required for the intervention, however, there was little emphasis on sustainability (L).	The study's research team already working in the communities on other agricultural projects was respected. Both communities' elected officials endorsed the endorsement. Navajo cooperative extension and community leaders helped market the study to community members and clients. Staff marketed the study and recruited volunteers at community events and grocery stores. The Navajo Nation Historic Pres…	Formative work was completed to enable the design and implementation of the intervention. Once adopted, additional revisions based on reflexivity enabled it to be further adapted to the community's requirements, made evident by the changes to the garden curriculum and workshops which was tailored to the participants needs (H).	The intervention took into account a variety of perspectives from multiple actors; ranging from individuals to members of the community and elected officials. Feedback was also received through these perspectives, which influenced the design, implementation, and outcome of the study (H).	Relationships were formed with community leaders, schools, local health services, and cooperative extension agents, which were bolstered by pre-existing relationships formed as a result of past community engagement (H).	Individual, group (parents and family), and community system levels were all addressed in the intervention. The intervention was incorporated into community outreach activities such as community fairs and chapter meetings. (H).
	File S2. Enablers using the HPW Framework.
